# Supplementary material for: Milling Parameters and Quality of Machined Surface of Wire Arc Additive Manufactured AISI 321 Steel
Source: Materials (Basel). 2026 Feb 2;19(3):567. doi: 10.3390/ma19030567 (PMC12898575; doi:10.3390/ma19030567)
Supplement: Supplementary file 1 [file materials-19-00567-s001.zip]

Archive with 1 entries (1 files):
- materials-4093786-SI.pdf
